# Supplementary material for: A Ketogenic Diet in Combination with Gemcitabine Mitigates Pancreatic Cancer-Associated Cachexia in Male and Female KPC Mice
Source: Int J Mol Sci. 2023 Jun 28;24(13):10753. doi: 10.3390/ijms241310753 (PMC10341838; doi:10.3390/ijms241310753)
Supplement: Supplementary file 1 [file ijms-24-10753-s001.zip]

Archive with 1 entries (1 files):
- ijms-2418776-supplementary.pdf
